# Supplementary material for: First detection of Theileria parva in cattle from Cameroon in the absence of the main tick vector Rhipicephalus appendiculatus
Source: Transbound Emerg Dis. 2020 Mar 16;67(Suppl 1):68–78. doi: 10.1111/tbed.13425 (PMC7216920; doi:10.1111/tbed.13425)
Supplement: Supplementary file 1 [file TBED-67-68-s001.xlsx]

## Sheet: Sheet1
Additional file 1: Geographical coordinates , BLASTn results and GenBank accession numbers of p104 sequences form Cameroon
No	Altitude (m)	Latitude	longitude	AEZ	Sequence code	Haplotype	Description	E-value	ID%	GenBank No
1	669.8	4.25	12.13	V	Elap 7	H8	Theileria parva strain Muguga chromosome 4 104 kDa antigen (TP04_0437) partial mRNA	4e-129	0.9961	MK568804
2	630.4	4.275	11.956	V	Bik 53	H2	Theileria parva isolate Iganga01 104 kDa microneme-rhoptry protein (p104) gene, partial cds	4e-129	0.9961	MK568798
3	627.7	4.359	12.248	V	Fan 65	H4	Theileria parva isolate 2 104 kDa antigen gene, partial cds	4e-129	0.9961	MK568800		⎯
4	669.6	4.798	12.83	V	Ntal 151	H9	Theileria parva strain Muguga chromosome 4 104 kDa antigen (TP04_0437) partial mRNA	8e-131	1	⎯
5	658.5	4.79	12.779	V	Anb 177	H1	Theileria parva isolate Iganga01 104 kDa microneme-rhoptry protein (p104) gene, partial cds	8e-131	1	⎯
6	631.5	4.566	12.333	V	Wal 197	H9	Theileria parva strain Muguga chromosome 4 104 kDa antigen (TP04_0437) partial mRNA	8e-131	1	⎯
7	631.5	4.566	12.333	V	Wal 200	H1	Theileria parva isolate Iganga01 104 kDa microneme-rhoptry protein (p104) gene, partial cds	8e-131	1	⎯
8	1247	6.8718	11.7016	II	You 283	H1	Theileria parva isolate Iganga01 104 kDa microneme-rhoptry protein (p104) gene, partial cds	8e-131	1	⎯
9	879.8	6.2765	12.5412	II	Bit 370	H1	Theileria parva isolate Iganga01 104 kDa microneme-rhoptry protein (p104) gene, partial cds	8e-131	1	⎯
10	879.8	6.2765	12.5412	II	BIT 372	H1	Theileria parva isolate Iganga01 104 kDa microneme-rhoptry protein (p104) gene, partial cds	8e-131	1	⎯
11	879.8	6.2765	12.5412	II	Bit 381	H5	Theileria parva isolate Iganga01 104 kDa microneme-rhoptry protein (p104) gene, partial cds	2e-127	0.9922	MK568801
12	1010	6.4655	13.2717	II	Nga 400	H1	Theileria parva isolate Iganga01 104 kDa microneme-rhoptry protein (p104) gene, partial cds	8e-131	1	⎯
13	1017.9	6.451	13.9139	II	Bag 407	H1	Theileria parva isolate Iganga01 104 kDa microneme-rhoptry protein (p104) gene, partial cds	8e-131	1	⎯
14	1248.6	5.8102	10.7847	III	Ard 756	H6	Theileria parva isolate Iganga01 104 kDa microneme-rhoptry protein (p104) gene, partial cds	2e-122	0.9806	MK568802
15	729.6	5.5944	14.0934	II	Bet 913	H3	Theileria parva isolate Iganga01 104 kDa microneme-rhoptry protein (p104) gene, partial cds	4e-129	0.9961	MK568799
16	330.6	9.7845	13.9844	I	Our 1063	H7	Theileria parva isolate Iganga01 104 kDa microneme-rhoptry protein (p104) gene, partial cds	4e-124	0.9845	MK568803
17	243.4	9.2561	13.7764	I	Ado 1232	H1	Theileria parva isolate Iganga01 104 kDa microneme-rhoptry protein (p104) gene, partial cds	8e-131	1	⎯
18	627.7	4.359	12.248	V	Fan 68	H7	Theileria parva isolate Iganga01 104 kDa microneme-rhoptry protein (p104) gene, partial cds	8e-131	0.9845	MK568803
